# Supplementary material for: Seroprevalence of Arboviruses and Genetic Characterization of Orbiviruses in Sloths from Western Panama
Source: Viruses. 2025 Nov 17;17(11):1507. doi: 10.3390/v17111507 (PMC12656948; doi:10.3390/v17111507)
Supplement: Supplementary file 1 [file viruses-17-01507-s001.zip]

Archive with 1 entries (1 files):
- viruses-3887673-supplementary.pdf
